# Supplementary material for: Cerebro-cerebellar networks facilitate learning through feedback decoupling
Source: Nat Commun. 2023 Jan 4;14:51. doi: 10.1038/s41467-022-35658-8 (PMC9813152; doi:10.1038/s41467-022-35658-8)
Supplement: Supplementary file 4 — Source Data [file 41467_2022_35658_MOESM4_ESM.zip]

Archive with 546 entries (491 files):
- all_data/
- all_data/README.txt
- all_data/fig2_S5_S6_S7_dPCA/
- all_data/fig2_S5_S6_S7_dPCA/shidds_ccRNN_all_epochs.npy
- all_data/fig2_S5_S6_S7_dPCA/hidds_cRNN_all_epochs.npy
- all_data/fig2_S5_S6_S7_dPCA/hidds_ccRNN_all_epochs.npy
- all_data/fig2_S5_S6_S7_dPCA/README.txt
- all_data/fig3/
- all_data/fig3/README.txt
- all_data/fig3/complex_LD/
- all_data/fig3/complex_LD/ccRNN_bptt-3_sparsity-4.npy
- all_data/fig3/complex_LD/ccRNN_bptt-7_sparsity-4.npy
- all_data/fig3/complex_LD/cRNN_bptt-7_sparsity-4.npy
- all_data/fig3/complex_LD/ccRNN_bptt-1_sparsity-4.npy
- all_data/fig3/complex_LD/ccRNN_bptt-10_sparsity-4.npy
- all_data/fig3/complex_LD/cRNN_bptt-3_sparsity-4.npy
- all_data/fig3/complex_LD/cRNN_bptt-1_sparsity-4.npy
- all_data/fig3/complex_LD/cRNN_bptt-10_sparsity-4.npy
- all_data/fig3/complex_LD/cRNN_bptt-5_sparsity-4.npy
- all_data/fig3/complex_LD/ccRNN_bptt-5_sparsity-4.npy
- all_data/fig3/complex_DD/
- all_data/fig3/complex_DD/cRNN_bptt-1_sparsity-4.npy
- all_data/fig3/complex_DD/cRNN_bptt-5_sparsity-4.npy
- all_data/fig3/complex_DD/ccRNN_bptt-5_sparsity-4.npy
- all_data/fig3/complex_DD/cRNN_bptt-10_sparsity-4.npy
- all_data/fig3/complex_DD/ccRNN_bptt-3_sparsity-4.npy
- all_data/fig3/complex_DD/ccRNN_bptt-1_sparsity-4.npy
- all_data/fig3/complex_DD/ccRNN_bptt-10_sparsity-4.npy
- all_data/fig3/complex_DD/cRNN_bptt-7_sparsity-4.npy
- all_data/fig3/complex_DD/cRNN_bptt-3_sparsity-4.npy
- all_data/fig3/complex_DD/ccRNN_bptt-7_sparsity-4.npy
- all_data/fig3/complex_discrimination/
- all_data/fig3/complex_discrimination/cRNN_bptt-10.npy
- all_data/fig3/complex_discrimination/cRNN_bptt-3.npy
- all_data/fig3/complex_discrimination/cRNN_bptt-5.npy
- all_data/fig3/complex_discrimination/cRNN_bptt-7.npy
- all_data/fig3/complex_discrimination/ccRNN_bptt-1.npy
- all_data/fig3/complex_discrimination/ccRNN_bptt-5.npy
- all_data/fig3/complex_discrimination/ccRNN_bptt-7.npy
- all_data/fig3/complex_discrimination/ccRNN_bptt-3.npy
- all_data/fig3/complex_discrimination/cRNN_bptt-1.npy
- all_data/fig3/complex_discrimination/ccRNN_bptt-10.npy
- all_data/figS13/
- all_data/figS13/README.txt
- all_data/figS13/cRNN_bptt-3.npy
- all_data/figS13/ccRNN_bptt-3_nobootstrap.npy
- all_data/figS13/ccRNN_bptt-3.npy
- all_data/fig4/
- all_data/fig4/README.txt
- all_data/fig4/complex_LD/
- all_data/fig4/complex_LD/ccRNN_bptt-1_sparsity-1.npy
- all_data/fig4/complex_LD/cRNN_bptt-3_sparsity-3.npy
- all_data/fig4/complex_LD/cRNN_bptt-3_sparsity-13.npy
- all_data/fig4/complex_LD/ccRNN_bptt-1_sparsity-10.npy
- all_data/fig4/complex_LD/ccRNN_bptt-3_sparsity-2.npy
- all_data/fig4/complex_LD/ccRNN_bptt-5_sparsity-10.npy
- all_data/fig4/complex_LD/ccRNN_bptt-3_sparsity-13.npy
- all_data/fig4/complex_LD/ccRNN_bptt-10_sparsity-1.npy
- all_data/fig4/complex_LD/cRNN_bptt-2_sparsity-4.npy
- all_data/fig4/complex_LD/ccRNN_bptt-3_sparsity-4.npy
- all_data/fig4/complex_LD/cRNN_bptt-1_sparsity-1.npy
- all_data/fig4/complex_LD/ccRNN_bptt-10_sparsity-8.npy
- all_data/fig4/complex_LD/ccRNN_bptt-3_sparsity-8.npy
- all_data/fig4/complex_LD/cRNN_bptt-3_sparsity-10.npy
- all_data/fig4/complex_LD/cRNN_bptt-7_sparsity-8.npy
- all_data/fig4/complex_LD/cRNN_bptt-10_sparsity-5.npy
- all_data/fig4/complex_LD/cRNN_bptt-5_sparsity-2.npy
- all_data/fig4/complex_LD/cRNN_bptt-7_sparsity-3.npy
- all_data/fig4/complex_LD/ccRNN_bptt-10_sparsity-5.npy
- all_data/fig4/complex_LD/ccRNN_bptt-7_sparsity-4.npy
- all_data/fig4/complex_LD/cRNN_bptt-10_sparsity-2.npy
- all_data/fig4/complex_LD/ccRNN_bptt-10_sparsity-10.npy
- all_data/fig4/complex_LD/ccRNN_bptt-3_sparsity-3.npy
- all_data/fig4/complex_LD/ccRNN_bptt-7_sparsity-5.npy
- all_data/fig4/complex_LD/cRNN_bptt-3_sparsity-4.npy
- all_data/fig4/complex_LD/ccRNN_bptt-7_sparsity-2.npy
- all_data/fig4/complex_LD/ccRNN_bptt-5_sparsity-13.npy
- all_data/fig4/complex_LD/cRNN_bptt-5_sparsity-10.npy
- all_data/fig4/complex_LD/ccRNN_bptt-5_sparsity-8.npy
- all_data/fig4/complex_LD/ccRNN_bptt-7_sparsity-3.npy
- all_data/fig4/complex_LD/ccRNN_bptt-1_sparsity-5.npy
- all_data/fig4/complex_LD/cRNN_bptt-1_sparsity-10.npy
- all_data/fig4/complex_LD/cRNN_bptt-5_sparsity-13.npy
- all_data/fig4/complex_LD/cRNN_bptt-3_sparsity-8.npy
- all_data/fig4/complex_LD/cRNN_bptt-10_sparsity-3.npy
- all_data/fig4/complex_LD/cRNN_bptt-1_sparsity-5.npy
- all_data/fig4/complex_LD/ccRNN_bptt-10_sparsity-13.npy
- all_data/fig4/complex_LD/cRNN_bptt-3_sparsity-5.npy
- all_data/fig4/complex_LD/cRNN_bptt-7_sparsity-4.npy
- all_data/fig4/complex_LD/ccRNN_bptt-4_sparsity-4.npy
- all_data/fig4/complex_LD/ccRNN_bptt-1_sparsity-4.npy
- all_data/fig4/complex_LD/ccRNN_bptt-10_sparsity-3.npy
- all_data/fig4/complex_LD/cRNN_bptt-10_sparsity-13.npy
- all_data/fig4/complex_LD/ccRNN_bptt-10_sparsity-4.npy
- all_data/fig4/complex_LD/ccRNN_bptt-1_sparsity-13.npy
- all_data/fig4/complex_LD/ccRNN_bptt-7_sparsity-8.npy
- all_data/fig4/complex_LD/cRNN_bptt-1_sparsity-13.npy
- all_data/fig4/complex_LD/cRNN_bptt-7_sparsity-1.npy
- all_data/fig4/complex_LD/ccRNN_bptt-5_sparsity-3.npy
- all_data/fig4/complex_LD/cRNN_bptt-7_sparsity-13.npy
- all_data/fig4/complex_LD/ccRNN_bptt-1_sparsity-2.npy
- all_data/fig4/complex_LD/cRNN_bptt-10_sparsity-1.npy
- all_data/fig4/complex_LD/ccRNN_bptt-10_sparsity-2.npy
- all_data/fig4/complex_LD/ccRNN_bptt-3_sparsity-5.npy
- all_data/fig4/complex_LD/cRNN_bptt-7_sparsity-10.npy
- all_data/fig4/complex_LD/ccRNN_bptt-7_sparsity-13.npy
- all_data/fig4/complex_LD/cRNN_bptt-5_sparsity-3.npy
- all_data/fig4/complex_LD/ccRNN_bptt-6_sparsity-4.npy
- all_data/fig4/complex_LD/ccRNN_bptt-1_sparsity-8.npy
- all_data/fig4/complex_LD/ccRNN_bptt-7_sparsity-1.npy
- all_data/fig4/complex_LD/cRNN_bptt-5_sparsity-8.npy
- all_data/fig4/complex_LD/cRNN_bptt-1_sparsity-3.npy
- all_data/fig4/complex_LD/cRNN_bptt-4_sparsity-4.npy
- all_data/fig4/complex_LD/cRNN_bptt-1_sparsity-8.npy
- all_data/fig4/complex_LD/ccRNN_bptt-5_sparsity-1.npy
- all_data/fig4/complex_LD/ccRNN_bptt-2_sparsity-4.npy
- all_data/fig4/complex_LD/cRNN_bptt-1_sparsity-4.npy
- all_data/fig4/complex_LD/ccRNN_bptt-1_sparsity-3.npy
- all_data/fig4/complex_LD/cRNN_bptt-5_sparsity-5.npy
- all_data/fig4/complex_LD/cRNN_bptt-7_sparsity-2.npy
- all_data/fig4/complex_LD/cRNN_bptt-10_sparsity-10.npy
- all_data/fig4/complex_LD/cRNN_bptt-10_sparsity-4.npy
- all_data/fig4/complex_LD/ccRNN_bptt-5_sparsity-5.npy
- all_data/fig4/complex_LD/ccRNN_bptt-3_sparsity-1.npy
- all_data/fig4/complex_LD/cRNN_bptt-1_sparsity-2.npy
- all_data/fig4/complex_LD/cRNN_bptt-5_sparsity-4.npy
- all_data/fig4/complex_LD/cRNN_bptt-3_sparsity-2.npy
- all_data/fig4/complex_LD/ccRNN_bptt-5_sparsity-2.npy
- all_data/fig4/complex_LD/cRNN_bptt-5_sparsity-1.npy
- all_data/fig4/complex_LD/ccRNN_bptt-3_sparsity-10.npy
- all_data/fig4/complex_LD/ccRNN_bptt-5_sparsity-4.npy
- all_data/fig4/complex_LD/ccRNN_bptt-7_sparsity-10.npy
- all_data/fig4/complex_LD/cRNN_bptt-7_sparsity-5.npy
- all_data/fig4/complex_LD/cRNN_bptt-10_sparsity-8.npy
- all_data/fig4/complex_LD/cRNN_bptt-6_sparsity-4.npy
- all_data/fig4/simple_LD/
- all_data/fig4/simple_LD/cRNN_bptt-1_sparsity-1.npy
- all_data/fig4/simple_LD/cRNN_bptt-2_sparsity-1.npy
- all_data/fig4/simple_LD/ccRNN_bptt-2_sparsity-1.npy
- all_data/fig4/simple_LD/cRNN_bptt-2_sparsity-2.npy
- all_data/fig4/simple_LD/ccRNN_bptt-2_sparsity-2.npy
- all_data/fig4/simple_LD/cRNN_bptt-2_sparsity-3.npy
- all_data/fig4/simple_LD/ccRNN_bptt-2_sparsity-3.npy
- all_data/fig4/simple_LD/cRNN_bptt-2_sparsity-4.npy
- all_data/fig4/simple_LD/ccRNN_bptt-2_sparsity-4.npy
- all_data/fig4/simple_LD/cRNN_bptt-2_sparsity-5.npy
- all_data/fig4/simple_LD/ccRNN_bptt-2_sparsity-5.npy
- all_data/fig4/simple_LD/cRNN_bptt-3_sparsity-1.npy
- all_data/fig4/simple_LD/ccRNN_bptt-3_sparsity-1.npy
- all_data/fig4/simple_LD/cRNN_bptt-3_sparsity-2.npy
- all_data/fig4/simple_LD/ccRNN_bptt-3_sparsity-2.npy
- all_data/fig4/simple_LD/cRNN_bptt-3_sparsity-3.npy
- all_data/fig4/simple_LD/ccRNN_bptt-3_sparsity-3.npy
- all_data/fig4/simple_LD/cRNN_bptt-3_sparsity-4.npy
- all_data/fig4/simple_LD/ccRNN_bptt-3_sparsity-4.npy
- all_data/fig4/simple_LD/cRNN_bptt-3_sparsity-5.npy
- all_data/fig4/simple_LD/ccRNN_bptt-3_sparsity-5.npy
- all_data/fig4/simple_LD/cRNN_bptt-4_sparsity-1.npy
- all_data/fig4/simple_LD/ccRNN_bptt-4_sparsity-1.npy
- all_data/fig4/simple_LD/cRNN_bptt-4_sparsity-2.npy
- all_data/fig4/simple_LD/ccRNN_bptt-4_sparsity-2.npy
- all_data/fig4/simple_LD/cRNN_bptt-4_sparsity-3.npy
- all_data/fig4/simple_LD/ccRNN_bptt-4_sparsity-3.npy
- all_data/fig4/simple_LD/cRNN_bptt-4_sparsity-4.npy
- all_data/fig4/simple_LD/ccRNN_bptt-4_sparsity-4.npy
- all_data/fig4/simple_LD/cRNN_bptt-4_sparsity-5.npy
- all_data/fig4/simple_LD/ccRNN_bptt-4_sparsity-5.npy
- all_data/fig4/simple_LD/cRNN_bptt-5_sparsity-1.npy
- all_data/fig4/simple_LD/ccRNN_bptt-5_sparsity-1.npy
- all_data/fig4/simple_LD/cRNN_bptt-5_sparsity-2.npy
- all_data/fig4/simple_LD/ccRNN_bptt-5_sparsity-2.npy
- all_data/fig4/simple_LD/cRNN_bptt-5_sparsity-3.npy
- all_data/fig4/simple_LD/ccRNN_bptt-5_sparsity-3.npy
- all_data/fig4/simple_LD/cRNN_bptt-5_sparsity-4.npy
- all_data/fig4/simple_LD/ccRNN_bptt-5_sparsity-4.npy
- all_data/fig4/simple_LD/cRNN_bptt-5_sparsity-5.npy
- all_data/fig4/simple_LD/ccRNN_bptt-5_sparsity-5.npy
- all_data/fig4/simple_LD/ccRNN_bptt-1_sparsity-1.npy
- all_data/fig4/simple_LD/cRNN_bptt-1_sparsity-2.npy
- all_data/fig4/simple_LD/ccRNN_bptt-1_sparsity-2.npy
- all_data/fig4/simple_LD/cRNN_bptt-1_sparsity-3.npy
- all_data/fig4/simple_LD/ccRNN_bptt-1_sparsity-3.npy
- all_data/fig4/simple_LD/cRNN_bptt-1_sparsity-4.npy
- all_data/fig4/simple_LD/ccRNN_bptt-1_sparsity-4.npy
- all_data/fig4/simple_LD/cRNN_bptt-1_sparsity-5.npy
- all_data/fig4/simple_LD/ccRNN_bptt-1_sparsity-5.npy
- all_data/fig8/
- all_data/fig8/cRNN_bptt-2.npy
- all_data/fig8/ccRNN_bptt-2.npy
- all_data/fig8/spice_scores.npy
- all_data/fig8/cRNN_bptt-3.npy
- all_data/fig8/README.txt
- all_data/fig8/ccRNN_bptt-3.npy
- all_data/fig8/cRNN_bptt-4.npy
- all_data/fig8/ccRNN_bptt-4.npy
- all_data/fig8/cRNN_bptt-5.npy
- all_data/fig8/ccRNN_bptt-5.npy
- all_data/fig8/cRNN_bptt-6.npy
- all_data/fig8/ccRNN_bptt-6.npy
- all_data/fig8/cRNN_bptt-7.npy
- all_data/fig8/ccRNN_bptt-7.npy
- all_data/fig5/
- all_data/fig5/README.txt
- all_data/fig5/simple_LD/
- all_data/fig5/simple_LD/cossim.npy
- all_data/fig5/simple_LD/cossim_endonly.npy
- all_data/fig5/complex_LD/
- all_data/fig5/complex_LD/cossim.npy
- all_data/fig5/complex_DD/
- all_data/fig5/complex_DD/cossim.npy
- all_data/fig5/complex_discrimination/
- all_data/fig5/complex_discrimination/cossim.npy
- all_data/fig6/
- all_data/fig6/README.txt
- all_data/fig6/simple_LD/
- all_data/fig6/simple_LD/corrs_pca.npy
- all_data/fig6/simple_LD/corrs.npy
- all_data/fig6/complex_LD/
- all_data/fig6/complex_LD/corrs.npy
- all_data/fig6/complex_LD/corrs_pca.npy
- all_data/fig6/complex_DD/
- all_data/fig6/complex_DD/corrs.npy
- all_data/fig6/complex_DD/corrs_pca.npy
- all_data/fig6/complex_discrimination/
- all_data/fig6/complex_discrimination/corrs.npy
- all_data/fig6/complex_discrimination/corrs_pca.npy
- all_data/fig7/
- all_data/fig7/README.txt
- all_data/fig7/complex_DD/
- all_data/fig7/complex_DD/ccRNN_bptt-3_sparsity-4_IOabl-10.npy
- all_data/fig7/complex_DD/ccRNN_bptt-3_sparsity-4_abl-25.npy
- all_data/fig7/complex_DD/ccRNN_bptt-3_sparsity-4_abl-15.npy
- all_data/fig7/complex_DD/ccRNN_bptt-3_sparsity-4_IOabl-25.npy
- all_data/fig7/complex_DD/ccRNN_bptt-3_sparsity-4.npy
- all_data/fig7/complex_DD/ccRNN_bptt-3_sparsity-4_abl-50.npy
- all_data/fig7/complex_DD/ccRNN_bptt-3_sparsity-4_abl-5.npy
- all_data/fig7/complex_DD/ccRNN_bptt-3_sparsity-4_IOabl-75.npy
- all_data/fig7/complex_DD/ccRNN_bptt-3_sparsity-4_IOabl-15.npy
- all_data/fig7/complex_DD/ccRNN_bptt-3_sparsity-4_IOabl-50.npy
- all_data/fig7/complex_DD/ccRNN_bptt-3_sparsity-4_abl-10.npy
- all_data/fig7/complex_DD/ccRNN_bptt-3_sparsity-4_IOabl-5.npy
- all_data/fig7/complex_DD/cRNN_bptt-3_sparsity-4.npy
- all_data/fig7/complex_DD/ccRNN_bptt-3_sparsity-4_abl-75.npy
- all_data/fig7/complex_LD/
- all_data/fig7/complex_LD/ccRNN_bptt-3_sparsity-4.npy
- all_data/fig7/complex_LD/cRNN_bptt-3_sparsity-4.npy
- all_data/fig7/complex_LD/ccRNN_bptt-3_sparsity-4_abl-10.npy
- all_data/fig7/complex_LD/ccRNN_bptt-3_sparsity-4_IOabl-25.npy
- all_data/fig7/complex_LD/ccRNN_bptt-3_sparsity-4_IOabl-50.npy
- all_data/fig7/complex_LD/ccRNN_bptt-3_sparsity-4_abl-25.npy
- all_data/fig7/complex_LD/ccRNN_bptt-3_sparsity-4_abl-75.npy
- all_data/fig7/complex_LD/ccRNN_bptt-3_sparsity-4_IOabl-75.npy
- all_data/fig7/complex_LD/ccRNN_bptt-3_sparsity-4_abl-15.npy
- all_data/fig7/complex_LD/ccRNN_bptt-3_sparsity-4_abl-5.npy
- all_data/fig7/complex_LD/ccRNN_bptt-3_sparsity-4_IOabl-15.npy
- all_data/fig7/complex_LD/ccRNN_bptt-3_sparsity-4_IOabl-5.npy
- all_data/fig7/complex_LD/ccRNN_bptt-3_sparsity-4_IOabl-10.npy
- all_data/fig7/complex_LD/ccRNN_bptt-3_sparsity-4_abl-50.npy
- all_data/fig7/complex_discrimination/
- all_data/fig7/complex_discrimination/ccRNN_bptt-3_IOabl-10.npy
- all_data/fig7/complex_discrimination/cRNN_bptt-3.npy
- all_data/fig7/complex_discrimination/ccRNN_bptt-3_abl-5.npy
- all_data/fig7/complex_discrimination/ccRNN_bptt-3_abl-50.npy
- all_data/fig7/complex_discrimination/ccRNN_bptt-3_IOabl-5.npy
- all_data/fig7/complex_discrimination/ccRNN_bptt-3_IOabl-15.npy
- all_data/fig7/complex_discrimination/ccRNN_bptt-3_abl-25.npy
- all_data/fig7/complex_discrimination/ccRNN_bptt-3_IOabl-25.npy
- all_data/fig7/complex_discrimination/ccRNN_bptt-3_IOabl-50.npy
- all_data/fig7/complex_discrimination/ccRNN_bptt-3.npy
- all_data/fig7/complex_discrimination/ccRNN_bptt-3_abl-15.npy
- all_data/fig7/complex_discrimination/ccRNN_bptt-3_abl-75.npy
- all_data/fig7/complex_discrimination/ccRNN_bptt-3_abl-10.npy
- all_data/fig7/complex_discrimination/ccRNN_bptt-3_IOabl-75.npy
- all_data/fig7/simple_LD/
- all_data/fig7/simple_LD/cRNN_bptt-1_sparsity-2.npy
- all_data/fig7/simple_LD/ccRNN_bptt-1_sparsity-2.npy
- all_data/fig7/simple_LD/ccRNN_bptt-1_sparsity-2_abl-5.npy
- all_data/fig7/simple_LD/ccRNN_bptt-1_sparsity-2_abl-25.npy
- all_data/fig7/simple_LD/ccRNN_bptt-1_sparsity-2_abl-50.npy
- all_data/fig7/simple_LD/ccRNN_bptt-1_sparsity-2_abl-100.npy
- all_data/fig7/simple_LD/ccRNN_bptt-1_sparsity-2_abl-150.npy
- all_data/fig7/simple_LD/ccRNN_bptt-1_sparsity-2_abl-250.npy
- all_data/fig7/simple_LD/ccRNN_bptt-1_sparsity-2_abl-475.npy
- all_data/fig7/simple_LD/ccRNN_bptt-1_sparsity-2_IOabl-5.npy
- all_data/fig7/simple_LD/ccRNN_bptt-1_sparsity-2_IOabl-25.npy
- all_data/fig7/simple_LD/ccRNN_bptt-1_sparsity-2_IOabl-50.npy
- all_data/fig7/simple_LD/ccRNN_bptt-1_sparsity-2_IOabl-100.npy
- all_data/fig7/simple_LD/ccRNN_bptt-1_sparsity-2_IOabl-150.npy
- all_data/fig7/simple_LD/ccRNN_bptt-1_sparsity-2_IOabl-250.npy
- all_data/fig7/simple_LD/ccRNN_bptt-1_sparsity-2_IOabl-475.npy
- all_data/figS14/
- all_data/figS14/README.txt
- all_data/figS3/
- all_data/figS3/README.txt
- all_data/figS3/simple_LD/
- all_data/figS3/simple_LD/cRNN_bptt-1_sparsity-2.npy
- all_data/figS3/simple_LD/cRNN_bptt-1_sparsity-2_cerebonly.npy
- all_data/figS3/simple_LD/ccRNN_bptt-1_sparsity-2.npy
- all_data/figS3/simple_LD/cRNN_sparsity-2_reservoir.npy
- all_data/figS3/complex_LD/
[truncated: 246 more entries]
