# Supplementary material for: Cerebro-cerebellar networks facilitate learning through feedback decoupling
Source: Nat Commun. 2023 Jan 4;14:51. doi: 10.1038/s41467-022-35658-8 (PMC9813152; doi:10.1038/s41467-022-35658-8)
Supplement: Supplementary file 4 — Source Data [file 41467_2022_35658_MOESM4_ESM.zip › all_data/README.txt]

Data use for figures in "Cerebro-cerebellar networks facilitate learning through feedback decoupling" (Boven et al.).

Data stored as a numpy arrays. Where relevant filenames indicate hyperparameter choices.

Abbreviations/hyperparameters:
cRNN - cerebral-only recurrent neural network
ccRNN - cerebro-cerebellar recurrent neural network
bptt - number of timesteps used in backpropagation through time (truncation length); referred to as 'cerebral feedback horizon' in paper
sparsity - number of timesteps between each available target during training; referred to as 'task feedback interval' in paper
abl - training session of cerebellar ablation
IOabl - training session of inferior olive ablation
nepochs - number of epochs (training sessions)
nseeds - number of seeds
