# Supplementary material for: Cerebro-cerebellar networks facilitate learning through feedback decoupling
Source: Nat Commun. 2023 Jan 4;14:51. doi: 10.1038/s41467-022-35658-8 (PMC9813152; doi:10.1038/s41467-022-35658-8)
Supplement: Supplementary file 4 — Source Data [file 41467_2022_35658_MOESM4_ESM.zip › all_data/fig3/README.txt]

Arrays of shape (nseeds, nmetrics, nepochs)

nmetrics is the number of metrics. The first metric is the training error, the second metric is the dysmetria score.
