# Supplementary material for: Cerebro-cerebellar networks facilitate learning through feedback decoupling
Source: Nat Commun. 2023 Jan 4;14:51. doi: 10.1038/s41467-022-35658-8 (PMC9813152; doi:10.1038/s41467-022-35658-8)
Supplement: Supplementary file 4 — Source Data [file 41467_2022_35658_MOESM4_ESM.zip › all_data/fig6/README.txt]

For 'corrs.npy', arrays are in shape (nseeds, nepochs, npairs)

For 'corrs_pca.npy', arrays are in shape (nepochs, npairs x nseeds)
